# Supplementary material for: Targeting Anti-Angiogenic VEGF165b–VEGFR1 Signaling Promotes Nitric Oxide Independent Therapeutic Angiogenesis in Preclinical Peripheral Artery Disease Models
Source: Cells. 2022 Aug 28;11(17):2676. doi: 10.3390/cells11172676 (PMC9454804; doi:10.3390/cells11172676)
Supplement: Supplementary file 1 [file cells-11-02676-s001.zip]

Archive with 1 entries (1 files):
- cells-1855565-SI.pdf
